# Supplementary material for: Integration of molecules and new fossils supports a Triassic origin for Lepidosauria (lizards, snakes, and tuatara)
Source: BMC Evol Biol. 2013 Sep 25;13:208. doi: 10.1186/1471-2148-13-208 (PMC4016551; doi:10.1186/1471-2148-13-208)
Supplement: Additional file 6: — Results of the fossil cross-validation using r8s (see [[131]]). [file 1471-2148-13-208-S6.xls]

## Sheet: Sheet1
Fossil-constrained cross validation analysis (fossils used)
Node	Est Age	Min	Fract Score	Raw Score
1 Vellberg	268.66	238	0	0
2	97.68	44	0	0
3	155.08	61	0	0
4	135.07	61	0	0
5	160.68	148	0	0
6	49.09	48	0	0
7	101.34	98	0	0
8	41.41	33	0	0
9	19.67	19	0	0
10	21	16	0	0
11	65.93	48	0	0
12	119.37	128	0.069793	8.63
X	286.7	255	0	0
Y	194.62	247	0.237224	52.38
*********************************************************************
